# Supplementary material for: Assessment of hybrid nanocomposite AFOs for pediatric cerebral palsy: mechanical, spectroscopic, and finite element analysis
Source: Sci Rep. 2025 Aug 7;15:28865. doi: 10.1038/s41598-025-13344-1 (PMC12331917; doi:10.1038/s41598-025-13344-1)
Supplement: Supplementary file 1 — Supplementary Material 1 [file 41598_2025_13344_MOESM1_ESM.xlsx]

## Sheet: Tensile
Sample	Width b0 (mm)	Thickness a0 (mm)	Average thickness a0	Area	Area	Maximum Force N	Average Maximum Force	Tensile Strength MPa	Tensile Strength MPa	Xi-x	(Xi-x)^2	Standard Devaition
Pure	13	4.464	4.20333	58.032	54.6433	3112.86	2884.89	53.6404	52.7949	0.845554	0.714961	2.04854
		4.063		52.819		2890.82		54.7307		1.93583	3.74745			Sample	Tensile (MPa)	SD
		4.083		53.079		2650.98		49.944		-2.85081	8.12709			Pure	52.79	2.048
CNT 0.5%	13	4.006	4.084	52.078	53.092	3056.98	3153.82	58.7	59.4029	-0.702834	0.493975	1.23643		CNT 0.5%	59.4	1.2364
		4.088		53.144		3100.45		58.3405		-1.06231	1.12851			CNT 0.5%/ PLA 1%	23.8	0.6635
		4.158		54.054		3304.02		61.1244		1.72157	2.96381			CNT 0.5%/ PLA 1.5%	18.4	2.32
CNT 0.5%/PLA 1%	13	4.01	4.06	52.13	52.78	1290	1256.67	24.7458	23.8095	-0.936304	0.876665	0.663522
		4.07		52.91		1230		23.247		0.562501	0.316407
		4.1		53.3		1250		23.4522		0.357366	0.127711
CNT 0.5%/PLA 1.5%/	13	5.01	4.50667	65.13	58.5867	1275	1275	19.5762	21.9535	2.37727	5.65144	4.54025
		4.01		52.13		1290		24.7458		-2.79232	7.79705
		4.5		58.5		1260		21.5385		0.415046	0.172263

## Sheet: Modulas of ELasticity
Sample	Width b0 (mm)	Thickness a0 (mm)	Average thickness a0	Area	Area	Maximum Force	Average Maximum Force	Yield Stress (MPa)	Length L0 (mm)	Length L (mm)	L-L0 (mm)	strain	E-Modulus MPa	E-Modulus Average Mpa	Xi-x	(Xi-x)^2	Standard Devaition
Pure	13	4.464	4.20333	58.032	54.6433	2750.4	2700.62	50.3337	13	16.2	3.2	0.197531	2548.14	2369.55	178.596	31896.5	139.983
		4.063		52.819		2700.8		46.8	13	16.5	3.5	0.212121	2206.29		-163.261	26654.2			Sample	E-Modulus GPa	SD
		4.083		53.079		2650.65		49.9378	13	16.5	3.5	0.212121	2354.21		-15.3348	235.156			Pure	2.39	0.13
CNT 0.5%	13	4.006	4.084	51.9	53.092	3056.98	3167.59	58.9013	13	16.24	3.2	0.246154	2392.87	2416.19	-23.3211	543.872	103.54		CNT 0.5%	2.41	0.103
		4.088		52.7		3104.89		58.9163	13	16.33	3	0.230769	2553.04		136.852	18728.5			CNT 0.5%/ PLA 1%	2.35	0.076
		4.158		53.89		3340.89		61.9946	13	16.5	3.5	0.269231	2302.66		-113.531	12889.3			CNT 0.5%/ PLA 1.5%	0.921	0.147
CNT 0.5%/PLA 1%	13	4.01	4.06	52.13	52.78	1270	1246.67	24.3622	13	15.46	2.46	0.189231	1287.43	1383.27	95.8368	9184.68	76.3266
		4.07		52.91		1220		22.68	13	15	2	0.153846	1474.2		-90.9314	8268.52
		4.1		53.3		1250		24.56	13	15.3	2.3	0.176923	1388.17		-4.90533	24.0623
CNT 0.5%/PLA 1.5%	13	4	4.02333	52	52.3033	1070	1051.67	20.5769	13	15.45	2.45	0.188462	1091.84	921.282	-170.555	29089	147.202
		4.01		52.13		1040		19.9501	13	16.54	3.54	0.272308	732.632		188.65	35588.8
		4.06		52.78		1045		19.7992	13	15.74	2.74	0.210769	939.377		-18.0949	327.424
												0.0526316

## Sheet: Possion ratio
Sample	Initial Length	Length After deformation	Longitudual Strain	Thickness a0 (mm)	Average thickness a0	Area	Area	Thickness after deformation	Axial Strain	Possion Ratio
Pure	13	16.2	15.2	4.464	4.20333	58.032	54.6433	4.16	3.16	0.207895	0.193814
		16.5	15.5	4.063		52.819		3.9	2.9	0.187097
		16.5	15.5	4.083		53.079		3.89	2.89	0.186452
CNT 0.5%	13	16.24	15.24	4.006	4.084	52.078	53.092	3.8	2.8	0.183727	0.186206
		16.33	15.33	4.088		53.144		3.78	2.78	0.181344
		16.5	15.5	4.158		54.054		4	3	0.193548
CNT 0.5%/PLA 1%	13	16.89	15.89	4.01	4.06	52.13	52.78	3.89	2.89	0.181875	0.18041
		16.5	15.5	4.07		52.91		3.77	2.77	0.17871
		16.5	15.5	4.1		53.3		3.8	2.8	0.180645
CNT 0.5%/PLA 1.5%/	13	16.9	15.9	5.01	4.50667	65.13	58.5867	4.4	3.4	0.213836	0.194859
		17	16	4.01		52.13		3.89	2.89	0.180625
		16.78	15.78	4.5		58.5		4	3	0.190114

## Sheet: Bending
Sample	f or Pf (kN)	l or L (mm)	3fl	t or d (mm)	w or b (mm)	t*t*w	b(MPa)	b avg	bavg-b	(bavg-b)^2	SD
Pure	114	33	11286	4.16	13	224.973	50.1661	52.0795	-1.91347	3.66135	3.69017
	120	33	11880	4.326	13	243.286	48.8315		-3.24803	10.5497
	125	33	12375	4.078	13	216.191	57.241		5.1615	26.641
CNT 0.5%	193.97	33	19203	4.326	13	243.286	78.932	82.9279	-3.99589	15.9671	4.51654			Sample	Bending	SD
	190.32	33	18841.7	4.03	13	211.132	89.2414		6.31342	39.8593				Pure	52.0795	3.69
	189.4	33	18750.6	4.23	13	232.608	80.6104		-2.31754	5.37097				CNT 0.5%	82.927	4.516
CNT 0.5%/ PLA 1%	95	33	9405	4.22	13	231.509	40.6247	42.9518	-2.32705	5.41517	3.45254			CNT 0.5%/ PLA 1%	72.7	3.52
	99	33	9801	4.32	13	242.611	40.398		-2.55382	6.52198				CNT 0.5%/ PLA 1.5%	49.72	12.36
	101	33	9999	4.01	13	209.041	47.8327		4.88087	23.8229
CNT 0.5%/PLA 1.5	88	33	8712	4.02	13	210.085	41.4689	38.2985	3.17036	10.0512	4.15481
	87	33	8613	4.02	13	210.085	40.9977		2.69912	7.28526
	87	33	8613	4.52	13	265.595	32.429		-5.86948	34.4508

## Sheet: strain in bending 
Sample	t or d (mm)	Length L0 (mm)	Length L (mm)	L-L0 (mm)	strain	Average Strain		(bavg-b)^2	SD
Pure	4.16	13	16.2	3.2	0.197531	0.207258	-0.0097269	9.46126e-05	0.00687796
	4.326	13	16.5	3.5	0.212121		0.00486345	2.36531e-05
	4.078	13	16.5	3.5	0.212121		0.00486345	2.36531e-05
CNT 0.5%	4.326	13	16.24	3.24	0.249231	0.258205	-0.00897436	8.05391e-05	0.0082928			Sample	Strain	SD
	4.03	13	16.33	3.33	0.256154		-0.00205128	4.20776e-06				Pure	0.207	0.00687
	4.23	13	16.5	3.5	0.269231		0.0110256	0.000121565				CNT 0.5%	0.26	0.00829
CNT 0.5%/ PLA 1%	4.22	13	16.89	3.89	0.299231	0.279231	0.02	0.0004	0.0141421			CNT 0.5%/ PLA 1%	0.28	0.14
	4.32	13	16.5	3.5	0.269231		-0.01	0.0001				CNT 0.5%/ PLA 1.5%	0.3	0.0069
	4.01	13	16.5	3.5	0.269231		-0.01	0.0001
CNT 0.5%/PLA 1.5	4.02	13	16.9	3.9	0.3	0.299487	0.000512821	2.62985e-07	0.00691833
	4.02	13	17	4	0.307692		0.00820513	6.73241e-05
	4.52	13	16.78	3.78	0.290769		-0.00871795	7.60026e-05

## Sheet: Stress Strain Curve 
Sample	Strain (%)	Tensile Stress (MPa)
Pure	20.73	53.64
CNT 0.5%	25.82	58.7
CNT 0.5%/PLA 1%	27.92	24.74
CNT 0.5%/PLA 1.5%	29.95	24.74

## Sheet: Impact_
	Sample	Energy J	Average Energy	Width mm	thickness mm	Area =W*T mm2	Impact resistance J/m	Average Impact resistance J/m	Impact resistance KJ/m2	Average Impact resistance KJ/m2			SD
1	Pure	1.63	1.53667	13	4.464	58.032	125.385	118.205	28.088	28.1248	0.0368575	0.00135848	0.981989
2		1.55		13	4.063	52.819	119.231		29.3455		-1.22069	1.49009
3		1.43		13	4.083	53.079	110		26.941		1.18383	1.40146
4	CNT 0.5%	1.76	1.79667	13	4.006	52.078	135.385	138.205	33.7955	34.3086	0.513105	0.263277	0.836478
5		1.78		13	4.07	52.91	136.923		33.642		0.666532	0.444265
6		1.85		13	4.01	52.13	142.308		35.4882		-1.17964	1.39154
7	CNT 0.5%/ PLA 1%	2.15	2.16333	13	4.01	52.13	165.385	166.41	41.243	40.9883	-0.254752	0.0648984	0.383665
8		2.14		13	4.07	52.91	164.615		40.446		0.542254	0.29404
9		2.2		13	4.1	53.3	536.585		41.2758		-0.287503	0.0826578
10	CNT 0.5%/ PLA 1.5%	2.3	2.31	13	4.1	53.3	176.923	177.692	43.152	43.3733	0.22136	0.0490002	3.65556
11		2.5		13	4.01	52.13	192.308		47.957		-4.5837	21.0103
12		2.13		13	4.2	54.6	163.846		39.011		4.36234	19.03
		Sample	Impact resistance KJ/m2	SD
		Pure	28.12	0.9819
		CNT 0.5%	34.3	0.8364
		CNT 0.5%/ PLA 1%	40.98	0.38366
		CNT 0.5%/ PLA 1.5%	43.37	3.655
	Machine used: Roell Amsler RKP 450, Germany with calibrated load cell. The traceability of measurement results to the SI units is assured by the National Standard maintained at the Force lab. - This test was carried out according to ASTM D6110-04. - Support span was 70 mm. - Capacity of the pendulum was 50 J
		E = (m * g * h) – (m * g * d).
		mass of the pendulum hammer (m) = 2 kg
		acceleration due to gravity (g) = 9.81 m/s²
		initial height of the pendulum hammer (h) = 1.5 m
		distance the pendulum hammer travels after impact (d) = 0.8 m

## Sheet: maximum force with strain
Sample	Average Maximum Force	strain
Pure	2700.62	0.197531
		0.212121
		0.212121
CNT 0.5%	3167.59	0.246154
		0.230769
		0.269231
CNT 0.5%/PLA 1%	1246.67	0.189231
		0.153846
		0.176923
CNT 0.5%/PLA 1.5%	1051.67	0.188462
		0.272308
		0.210769

## Sheet: Ansys Data
Property	Pure	CNT 0.5%	CNT 0.5%, PLA 1%	CNT 0.5%, PLA 1.5%
Young’s Modulus €	2369.5	2416.2 Mpa	1383.3 Mpa	921.3 Mpa
Yield Strength Mpa	50.3	58.9	24.4	20.6
Poisson’s Ratio (ν)	0.193814	0.186206	0.18041	0.194859
Tensile Strength	52.7949	59.4 MPa	23.81	21.95
Flexural Strength	52.07	82.92 MPa	42.95	38.29
Density	1.24 g/cm³	1.8 g/cm³	1.81 g/cm³	1.81 g/cm³
Fracture Energy Density	6.86 × 10⁶ J/m³	8.37 × 10⁶ J/m³	10.0 × 10⁶ J/m³	10.57 × 10⁶ J/m³

## Sheet: Ansys Results
Sample	Von misses Mpa	Total Deformation mm
Pure Orthocryl	17.458	4.77
CNT 0.5%	18.391	4.17
CNT 0.5%/PLA 1%	21.522	7.29
CNT 0.5%/PLA 1.5%	18.377	10.952
	Pure Orthocryl	CNT 0.5%	CNT 0.5%/PLA 1%	CNT 0.5%/PLA 1.5%
Von misses Mpa	17.458	18.391	21.522	18.377
Total Deformation mm	4.77	4.17	7.29	10.952
Safety Factor	2.8812	3.20265	1.13372	1.12097
Stiffness	7.12788	8.15348	4.66392	3.10446
Property	Pure	CNT 0.5%	CNT 0.5%, PLA 1%	CNT 0.5%, PLA 1.5%
Yield Strength Mpa	50.3	58.9	24.4	20.6

[truncated: 2 more sheets: Stiffness , Element size vs Max stress]
